# Supplementary material for: Laboratory Animal Welfare Meets Human Welfare: A Cross-Sectional Study of Professional Quality of Life, Including Compassion Fatigue in Laboratory Animal Personnel
Source: Front Vet Sci. 2020 Mar 5;7:114. doi: 10.3389/fvets.2020.00114 (PMC7066073; doi:10.3389/fvets.2020.00114)
Supplement: Supplemental Table 1 — Survey questions, responses, and coded values. [file Table_1.XLSX]

## Sheet: Sheet1
Scale	Question	Responses & [Coded Value]
Demographics	What is your age?	Any value
	What is your gender?	Male Female Transgender Man Transgender Female Nonbinary Other Prefer Not to Answer
	How would you describe yourself? (Choose one or more from the following groups)	NativeAmerican Asian Black Pacific Islander White Other
	What is the highest degree or level of school you have completed? (If you're currently enrolled in school, please indicate the highest degree you have received.)	Less than a High School Diploma High School Degree or equivalent Some College, No Degree Associate Or Techical Degree Bachelor's Degree Graduate or Professional Degree
Current Work	Where do you currently work with laboratory animals?	US Canada Other
	What is your current role in working with laboratory animals?	Undergraduate [Other] Animal Care or Laboratory Technician Veterinary Technician Graduate Student [Other] Animal Facility or Laboratory Manager Post-doctoral Researcher [Other] Principle Investigator Laboratory Animal Veterinarian Other Animal Care Staff [Other] Other Research Staff Other
	What type of institution do you currently work with?	University, College or Medical School Contract Research Organization Non-profit Organization Government Other
	What is the primary, broad type of research that you conduct?	Basic Applied Regulatory Product Education Other
	Which, if any, of the following certifications do you currently have? Check all boxes that apply.	ALAT [Cert] LAT [Cert] LATG [Cert] CMAR [Cert] ARLAT [Cert] ARLATA [Cert] RLAT [Cert] RMLAT [Cert] CVT/LVT/RVT [VetTech] DVM [Vet] DACLAM [BoardedVet] DACAW [BoardedVet] None [None]
	How many years have you worked with laboratory animals? Slide the light gray bar to the appropriate number of years. Note: Work is defined broadly, this may include hands-on work such as changing cages or running procedures or hands-off work such as running a lab or research studies.	Any value
	Approximately how many hours per week do you work with laboratory animals? Slide the light gray bar to the appropriate number of hours. Note: Work is defined broadly, this may include hands-on work such as changing cages or running procedures or hands-off work such as running a lab or research studies.	Any value
	During an average work week, for each type of laboratory animal, please indicate the approximate percentage of time you spend working with laboratory rats. Percentage should include all possible work hours. Note: Work is defined broadly, this may include hands-on work such as changing cages or running procedures or hands-off work such as running a lab or research studies	Any value
	Which type of laboratory animal do you spend the most time working with?	Rats [Rats] Mice [Mice] Non-human primates [Non-human primates] Pigs [Farm] Sheep [Farm] Goats [Farm] Cats [Companion] Dogs [Companion] Birds [Other] Rabbits [Other] Guinea Pigs [Other] Gerbils [Other] Hamsters [Other] Fish [Other] Reptiles [Other] Amphibians [Other] Other [Other]
Animal Stress/Pain	Overall, how much stress or pain do most of the animals you work with experience?	Little To None [1] Minor [2] Moderate [3] Severe [4] Unknown [Missing]
Enrichment	How much influence or control do you have over the type or amount of enrichment that is used with the laboratory animals you work with?	None [1] A little [2] Some [3] A lot [4] Complete [5]
	I wish I could provide more enrichment to my animals than I currently do.	Strongly Disagree [1] Disagree [2] Somewhat Disagree [3] Neither Agree nor Disagree [4] Somewhat Agree [5] Agree [6] Strongly Agree [7]
	In the past year, how often were the following enrichments used with the laboratory: Social housing Talking to Scattered Food Treats Chews Puzzle Feeders Toys Live Food Multilevel housing (housing with >2 levels) Larger housing Hiding shelter Nesting material Resting area Perches Exercise Mirrors Varied colors/shapes Novel Scents Calming music Natural music Habituation Low stress handling Positiv…	Never [1] Sometimes [2] About half the time [3] Most of the time [4] Always [5] Unknown [missing]
ProQoL	As someone who works with laboratory animals, the work you do can be difficult as you care for them in sickness and in health. Your interaction with the laboratory animals in your care has both positive and negative aspects. We would like to ask you questions about your experiences, both positive and negative, in your current position. Consider each of the following questions about you and your c…
	I am happy.	Never [1] Rarely [2] Sometimes [3] Often [4] Very often [5]
	I am preoccupied with more than one laboratory animal that I care for
	I get satisfaction from being able to care for laboratory animals
	I feel connected to others
	I jump or am startled by unexpected sounds
	I feel invigorated after working with those I care for
	I find it difficult to separate my personal life from my life with laboratory animals
	I am not as productive at work because I am losing sleep over traumatic experiences of a laboratory animal I cared for
	I think that I might have been affected by the traumatic stress of those I care for
	I feel trapped by my work with laboratory animals
	Because of my care giving, I have felt "on edge" about various things
	I like my work with laboratory animals
	I feel depressed because of the traumatic experiences of the laboratory animals I care for
	I feel as though I am experiencing the trauma of a laboratory animal I have cared for
	I have beliefs that sustain me
	I am pleased with how I am able to keep up with care giving techniques and protocols
	I am the person I always wanted to be
	My work makes me feel satisfied
	I feel worn out because of my work as a laboratory animal caregiver
	I have happy thoughts and feelings about those I care for and how I could care for them
	I feel overwhelmed because my workload seems endless
	I believe I can make a difference through my work
	I avoid certain activities or situations because they remind me of frightening experiences of the laboratory animals I care for
	I am proud of what I can do to help
	As a result of my care giving, I have intrusive, frightening thoughts
	I feel "bogged down" by the system
	I have thoughts that I am a "success" as a caregiver
	I can't recall important parts of my work with traumatized laboratory animals
	I am a very caring person
	I am happy that I chose to do this work
Euthanasia	Do you ever euthanize laboratory animals?	Yes [1] No [0]
Euthanasia Frequency	How often do you euthanize laboratory animals?	Less than once a month [1] Monthly [2] Weekly [3] Daily [4]
Euthanasia Types	Do you use the following types of euthanasia? [Yes/No]	Injection [Injectable] Inhalant [Inhalent] Cervical dislocation [Physical] Penetrating captive bolt [Physical] Blunt force trauma [Physical]
Euthanasia Control	I get to decide whether I am the one to euthanize the animals I have cared for	Never [1] Some of the time [2] All of the time [3]
Social Support	How often do you talk to others about the work you do with laboratory animals?	Never [1] Sometimes [2} About half the time [3] Most of the time [4] Always [5]
	How often do you feel like you have someone you can really count on when you are dealing with stress related to your work with laboratory animals?	Never [1] Sometimes [2} About half the time [3] Most of the time [4] Always [5]
General Behaviors	Please indicate how strongly you agree or disagree with the following statements.	Strongly Disagree [1] Disagree [2] Somewhat Disagree [3] Neither Agree nor Disagree [4] Somewhat Agree [5] Agree [6] Strongly Agree [7]
	I often observe the laboratory animals I work with.
	I often pet the laboratory animals I work with.
	I often talk to the laboratory animals I work with.
	I often name the laboratory animals I work with.
