# Supplementary material for: Laboratory Animal Welfare Meets Human Welfare: A Cross-Sectional Study of Professional Quality of Life, Including Compassion Fatigue in Laboratory Animal Personnel
Source: Front Vet Sci. 2020 Mar 5;7:114. doi: 10.3389/fvets.2020.00114 (PMC7066073; doi:10.3389/fvets.2020.00114)
Supplement: Supplemental Table 2 — The scale, mean (M), standard deviation (SD), and % of participants in each response category for continuous variables. [file Table_2.XLSX]

## Sheet: Attitudes
	Scale	M	SD	% in each response category
Social Support	1 to 5	3.22	0.96	-
Talk to	1 to 5	2.86642	1.02756	3% Never	45% Sometimes	21% About half of the time	25% Most of the time	7% Always
Count on	1 to 5	3.57875	1.28583	7% Never	21% Sometimes	11% About half of the time	32% Most of the time	30% Always
Animal Stress/Pain	1 to 4	2.12	0.72	19% Little to none	53% Minor	26% Moderate	2% Severe
Euthanasia Control	1 to 3	2.11	0.68	18% Never	52% Sometimes	29% Always
Euthanasia Frequency	1 to 4	2.37	1.03	29% Less than 2x per month	20% Monthly	39% Weekly	13% Daily
Animal Interactions	1 to 7	5.32	1.16	-
Observe	1 to 7	6.27965	0.963949	2% Disagree	2% Neutral	96% Agree
Talk to	1 to 7	5.90762	1.44186	8% Disagree	4% Neutral	88% Agree
Pet	1 to 7	5.44444	1.64536	14% Disagree	7% Neutral	79% Agree
Name	1 to 7	3.64045	2.09954	51% Disagree	10% Neutral	40% Agree
Enrichment Desire	1 to 7	5.31	1.42	9% Disagree	15% Neutral	76% Agree
Enrichment Frequency	1 to 5	2.2	0.72	-
Enrichment Control	1 to 5	3.2	1.08	7% None	21% A little	26% Some	37% A lot	9% Complete
